# Supplementary material for: Transcriptome Analysis Revealed Potential Regulatory Networks Underlying Corolla Movement in Mirabilis jalapa (Nyctaginaceae)
Source: Biology (Basel). 2026 Apr 6;15(7):585. doi: 10.3390/biology15070585 (PMC13072277; doi:10.3390/biology15070585)
Supplement: Supplementary file 1 [file biology-15-00585-s001.zip]

Archive with 1 entries (1 files):
- biology-4004520-supplementary.pdf
